# Supplementary material for: A Systematic Review on Artificial Intelligence Evaluating Metastatic Prostatic Cancer and Lymph Nodes on PSMA PET Scans
Source: Cancers (Basel). 2024 Jan 23;16(3):486. doi: 10.3390/cancers16030486 (PMC10854940; doi:10.3390/cancers16030486)
Supplement: Supplementary file 1 [file cancers-16-00486-s001.zip]

Archive with 2 entries (2 files):
- Supplmentary material - PRISMA_2020_abstract checklist  - AI on PSMA for mets.pdf
- Supplmentary material - PRISMA_2020_checklist  - AI on PSMA for mets.pdf
